# Supplementary material for: Unselective Transport of Phytopathogenic Fusarium Fungi from Litter and Soil by Ground-Dwelling Arthropods Links Semi-Natural and Agricultural Habitats
Source: Microorganisms. 2022 Feb 1;10(2):335. doi: 10.3390/microorganisms10020335 (PMC8879785; doi:10.3390/microorganisms10020335)
Supplement: Supplementary file 1 [file microorganisms-10-00335-s001.zip]

Archive with 1 entries (1 files):
- microorganisms-1554495-supplementary.pdf
